# Supplementary material for: Development of LCEs with 100% Azobenzene Moieties: Thermo-Mechanical Phenomena and Behaviors
Source: Micromachines (Basel). 2022 Oct 3;13(10):1665. doi: 10.3390/mi13101665 (PMC9607918; doi:10.3390/mi13101665)
Supplement: Supplementary file 1 [file micromachines-13-01665-s001.zip]

Archive with 3 entries (2 files):
- micromachines-1877753-supplementary layout.pdf
- SwitchVideo/
- SwitchVideo/VIDEOpmp.mp4
